# Supplementary material for: Pre-procedural predictors of left atrial low-voltage zones in patients undergoing catheter ablation of atrial fibrillation
Source: PLoS One. 2022 Apr 12;17(4):e0266939. doi: 10.1371/journal.pone.0266939 (PMC9004775; doi:10.1371/journal.pone.0266939)
Supplement: S1 Data — (CSV) [file pone.0266939.s001.csv]

Age	Male	Female	BMI	Currentsmoker	Use_of_alchol	PersistentAf	History_of_priorPVI	HT	DM	Dyslipidemia	HF	TIC	NICM_includeTIC	NICM_withoutTIC	DCM_includeTIC	DCM_withoutTIC	HCM	Sarcoidosis	Amiroidosis	Vlalver_disease	OMI	ACEIARB	Bblocker	AAD	ClassI_AADs	ClassIII_AADs	Class_IV_AADs	Hb	eGFR	NTproBNP	LVEF	LAD	LVDd	LVDs	LAvolumeCT	LAvolume_per10ml	MappingCathter_0_20pole_1_multi	LVZ5	LVZs_ante	LVZs_septal	LVZs_posterior	LVZs_bottom	LVZs_total	high_LVZs	KM_month	recurrence
56	1	0	23.0	0	0	0	0	0	0	0	1	0	1	1	1	1	0	0	0	0	0	1	1	0	0	0	0	16.1	46.2	436	34.0	33.0	66.0	57.0			0	0						0	6.8	0
68	1	0	23.7	0	0	0	0	0	0	1	1	0	0	0	0	0	0	0	0	0	0	0	1	1	1	0	1	14.6	48.7	512							0	0						0	7.4	0
69	1	0	22.7	0	1	0	0	1	1	1	0	0	0	0	0	0	0	0	0	0	0	0	1	1	1	0	0	12.6	49.9	1317	63.0	38.0	50.0	33.0			0	0						0	14.7	0
79	1	0	20.8	0	1	0	0	1	1	1	1	0	0	0	0	0	0	0	0	0	1	1	0	0	0	0	0	11.5	43.0	921	53.0	39.0	53.0	39.0			0	0						0	12.7	1
76	1	0	28.6	0	1	1	0	1	0	1	0	0	0	0	0	0	0	0	0	0	0	0	1	1	1	0	0	13.4	21.1	319	62.0	50.0	46.0	31.0			0	0						0	13.6	0
58	1	0	27.1	0	0	1	0	1	0	0	1	0	0	0	0	0	0	0	0	0	0	1	1	0	0	0	0	13.2	39.4	1161	63.6	52.0	57.0	37.0			0	0						0	9.9	0
59	0	1	23.9	1	1	1	0	1	0	0	1	0	0	0	0	0	0	0	0	0	0	1	1	1	0	1	0	13.2	56.0	169	29.0	44.0	53.0	44.0			0	0						0	6.8	0
70	1	0	23.3	0	0	0	0	0	0	1	0	0	0	0	0	0	0	0	0	0	0	0	0	1	1	0	0	14.0	42.0	1126	67.0	36.0	48.0	30.0	42.700	4.27	0	0						0	13.1	0
46	1	0	23.6	0	1	0	0	0	0	0	0	0	0	0	0	0	0	0	0	0	0	0	0	0	0	0	0	15.9	73.4	29	60.0	27.8	44.0	31.0	45.770	4.58	0	0						0	16.6	1
47	1	0	22.9	0	1	0	0	0	0	0	0	0	0	0	0	0	0	0	0	0	0	0	0	0	0	0	0	16.2	85.5	30	62.7	31.7	48.0	32.0	47.700	4.77	0	0						0	3.2	0
27	0	1	18.3	0	0	0	0	0	0	0	0	0	0	0	0	0	0	0	0	0	0	0	1	1	1	0	1	13.1	99.2	44					47.800	4.78	0	0						0	23.4	0
41	0	1	21.5	1	1	0	1	0	0	0	0	0	0	0	0	0	0	0	0	0	0	0	0	0	0	0	0	15.1	128.5	39	60.3	27.7	37.0	25.0	50.800	5.08	0	0						0	4.5	1
60	1	0	20.6	0	0	0	0	0	0	0	0	0	0	0	0	0	0	0	0	0	0	0	0	1	1	0	0	13.3	63.4	30	76.0	26.0	44.0	24.0	52.200	5.22	0	0						0	4.7	1
70	1	0	19.4	0	1	0	0	1	1	1	0	0	0	0	0	0	0	0	0	0	0	0	1	1	1	0	0	14.1	36.5	237	67.0	36.7	49.2	30.9	52.300	5.23	0	0						0	7.4	0
74	1	0	23.2	0	1	0	0	1	0	0	0	0	0	0	0	0	0	0	0	0	0	0	0	1	0	0	1	16.5	79.6	82	77.0	32.0	42.0	23.0	53.000	5.30	0	0						0	12.0	1
55	1	0	26.6	1	0	1	0	0	0	0	1	0	0	0	0	0	0	0	0	0	0	0	1	1	0	1	0	16.9	45.0	818	53.0	36.0	53.0	39.0	54.930	5.49	0	0						0	12.9	0
56	0	1	21.6	0	0	0	0	1	1	0	0	0	0	0	0	0	0	0	0	0	0	0	0	1	1	0	0	14.1	80.4	33	69.5	33.9	42.6	26.1	57.600	5.76	0	0						0	5.0	0
67	1	0	23.1	0	1	0	0	1	1	0	0	0	0	0	0	0	0	0	0	0	0	0	1	1	1	0	0	13.7	57.4	98	51.0	34.0	50.0	33.0	58.800	5.88	0	0						0	12.0	0
71	0	1	16.9	0	0	0	0	1	0	0	0	0	0	0	0	0	0	0	0	0	0	1	1	0	0	0	0	14.3	44.1	273	73.0	31.0	40.0	24.0	60.670	6.07	0	0						0	7.0	0
51	1	0	27.0	1	0	1	0	0	0	0	0	0	0	0	0	0	0	0	0	0	0	0	1	1	0	0	1	16.1	54.4	335	47.0	33.0	49.0	37.0	62.900	6.29	0	0						0	7.7	0
56	0	1	24.4	0	0	0	0	0	0	1	0	0	0	0	0	0	0	0	0	0	0	0	0	1	1	0	0	11.0	79.0	87	78.0	25.0	43.0	23.0	63.800	6.38	0	0						0	13.6	0
71	0	1	22.2	0	0	0	0	1	1	0	0	0	0	0	0	0	0	0	0	0	0	1	0	1	1	0	0	13.3	73.8	69	69.5	32.6	41.1	25.2	65.040	6.50	0	0						0	8.1	0
62	1	0	24.4	0	1	0	0	0	0	0	0	0	0	0	0	0	0	0	0	0	0	0	1	1	1	0	0	15.6	74.7	70	70.0	34.0	46.0	28.0	66.380	6.64	0	0						0	8.8	0
70	1	0	26.9	0	1	0	0	1	0	0	0	0	0	0	0	0	0	0	0	0	0	0	1	1	1	0	0	15.4	53.2	61	68.0	38.6	46.5	28.9	68.400	6.84	0	0						0	7.5	0
66	1	0	24.6	0	1	0	0	0	0	0	0	0	0	0	0	0	0	0	0	0	0	0	0	1	1	0	0	15.3	62.4	28	68.6	33.8	46.8	28.8	68.510	6.85	0	0						0	8.4	0
73	0	1	17.8	0	0	0	0	1	0	0	0	0	0	0	0	0	0	0	0	0	0	1	1	1	1	0	0	13.9	59.0	65	60.0	27.0	37.0	28.0	68.570	6.86	0	0						0	12.5	0
68	0	1	16.1	0	0	0	1	0	0	0	0	0	0	0	0	0	0	0	0	0	0	0	0	1	0	0	1	11.8	104.9	71	72.3	27.1	35.0	21.0	68.700	6.87	0	0						0	13.3	0
45	1	0	19.6	0	1	0	0	0	0	0	0	0	0	0	0	0	0	0	0	0	0	0	0	0	0	0	0	14.1	79.8	14	61.0	33.0	46.0	31.0	68.800	6.88	0	0						0	21.4	0
56	1	0	26.0	0	0	0	0	1	1	1	0	0	0	0	0	0	0	0	0	0	0	0	1	1	1	0	0	14.8	73.0	102	62.0	37.0	63.0	41.0	69.100	6.91	0	0						0	7.4	0
23	1	0	30.5	0	1	0	1	0	0	0	0	0	0	0	0	0	0	0	0	0	0	0	0	1	1	0	0	15.4	109.7	9	67.0	33.0	53.0	33.0	70.300	7.03	0	0						0	18.4	0
71	1	0	21.8	0	0	0	0	1	0	0	0	0	0	0	0	0	0	0	0	0	0	1	0	1	1	0	0	15.0	80.5	8	75.0	30.9	43.7	24.5	71.060	7.11	0	0						0	12.3	0
67	1	0	23.4	0	1	1	0	1	0	0	0	0	0	0	0	0	0	0	0	0	0	1	0	1	1	0	0	13.7	56.8	48	56.4	37.8	50.2	35.3	71.800	7.18	0	0						0	13.2	0
59	1	0	18.1	0	0	0	0	0	0	0	0	0	0	0	0	0	0	0	0	0	0	0	0	1	0	0	1	16.3	65.9	40	62.9	27.6	45.7	30.2	72.300	7.23	0	0						0	3.0	1
70	1	0	21.0	0	1	0	0	0	0	0	0	0	0	0	0	0	0	0	0	0	0	0	0	1	1	0	0	15.0	66.7	50	61.0	28.0	43.0	29.0	72.700	7.27	0	0						0	4.5	1
59	1	0	24.5	0	0	0	0	0	1	1	0	0	0	0	0	0	0	0	0	0	0	0	1	1	1	1	0	14.3	69.2	34	68.0	38.6	50.0	31.0	73.300	7.33	0	0						0	12.9	0
70	1	0	19.2	1	0	1	0	1	0	0	0	0	0	0	0	0	0	0	0	0	0	1	1	1	1	0	0	13.5	49.7	153	68.0	28.0	41.0	26.0	73.410	7.34	0	0						0	12.9	0
70	1	0	22.8	0	1	0	0	0	0	0	0	0	0	0	0	0	0	0	0	0	0	0	1	0	0	0	0	15.5	63.5	54	59.0	26.0	42.0	29.0	74.470	7.45	0	0						0	12.9	0
54	1	0	18.4	0	0	0	0	0	0	0	0	0	0	0	0	0	0	0	0	0	0	0	0	1	1	0	0	13.3	82.2	56	74.0	38.0	44.0	24.0	74.600	7.46	0	0						0	13.1	0
70	1	0	21.7	0	1	0	0	0	0	0	0	0	0	0	0	0	0	0	0	0	0	0	0	1	0	1	0	13.6	78.5	40	67.0	29.0	44.0	28.0	75.300	7.53	0	0						0	12.9	0
79	1	0	26.3	0	0	0	0	1	1	1	0	0	0	0	0	0	0	0	0	0	0	1	1	1	1	0	0	16.1	65.3	44	67.0	43.0	47.0	29.0	75.800	7.58	0	0						0	12.0	0
69	0	1	15.5	0	0	0	0	0	1	1	1	0	1	1	1	1	0	0	0	0	0	1	1	0	0	0	0	12.2	46.6	529	24.0	31.0	59.0	53.0	76.410	7.64	0	0						0	5.5	1
71	0	1	23.9	0	0	0	0	1	1	1	0	0	0	0	0	0	0	0	0	0	0	1	0	0	0	0	0	13.1	57.8	120	65.0	33.0	45.0	29.0	76.500	7.65	0	0						0	3.5	0
72	0	1	16.8	0	0	0	0	0	1	1	0	0	0	0	0	0	0	0	0	0	0	0	0	1	1	0	0	10.3	51.5	160	51.0	18.0	37.0	28.0	76.900	7.69	0	0						0	12.2	1
82	0	1	18.7	0	0	0	1	0	1	0	0	0	0	0	0	0	0	0	0	0	0	0	0	0	0	0	0	12.7	58.9	78	77.6	29.7	42.5	23.0	77.400	7.74	0	0						0	7.4	0
73	1	0	22.8	0	1	0	0	1	0	1	0	0	0	0	0	0	0	0	0	0	0	1	1	1	0	0	1	13.9	70.4	64	51.0	31.0	42.0	31.0	78.000	7.80	0	0						0	7.9	1
66	1	0	22.7	0	1	1	0	0	1	0	0	0	0	0	0	0	0	0	0	0	0	0	1	1	1	0	0	14.3	46.5	794	61.0	29.0	45.0	30.0	78.000	7.80	0	0						0	4.8	0
64	1	0	28.2	1	1	0	0	0	1	1	0	0	0	0	0	0	0	0	0	0	0	0	0	1	0	0	1	10.2	76.1	46	69.0	36.0	42.0	26.0	78.300	7.83	0	0						0	7.2	0
54	0	1	18.4	0	0	0	0	0	0	0	0	0	0	0	0	0	0	0	0	0	0	0	1	1	1	0	0	11.9	74.4	59	70.6				78.370	7.84	0	0						0	12.9	0
76	0	1	23.0	0	0	0	0	0	1	0	0	0	0	0	0	0	0	0	0	0	0	0	1	0	0	0	0	13.9	66.3	402	70.0	37.0	42.0	25.0	78.800	7.88	0	0						0	18.5	0
32	1	0	30.7	0	0	0	0	0	0	0	0	0	0	0	0	0	0	0	0	0	0	0	0	1	1	0	0	16.9	89.1	5	70.8	35.9	52.0	31.0	78.900	7.89	0	0						0	14.8	0
50	1	0	21.1	0	1	1	0	0	0	0	0	0	0	0	0	0	0	0	0	0	0	0	0	0	0	0	0	16.5	66.8	817	70.0	30.0	43.0	26.0	79.200	7.92	0	0						0	7.4	1
43	1	0	23.9	1	1	0	0	0	0	0	0	0	0	0	0	0	0	0	0	0	0	0	1	0	0	0	0	14.1	81.9	37	66.0	27.0	47.0	30.0	79.400	7.94	0	0						0	4.4	0
56	1	0	22.7	0	0	0	1	0	0	1	0	0	0	0	0	0	0	0	0	0	0	0	1	1	0	0	1	14.0	66.2	79	70.1	27.6	47.0	28.0	79.700	7.97	0	0						0	17.3	0
55	1	0	26.3	0	0	0	0	0	0	0		0	0	0	0	0	0	0	0	0	0		1	1	1	0	0	14.6	78.4	8	61.2	32.8	40.4	27.3	79.800	7.98	0	0						0	7.6	0
55	1	0	33.0	0	1	0	0	0	1	0	0	0	0	0	0	0	0	0	0	0	0	0	0	1	0	0	1	14.3	79.5	26	65.0	45.0	49.0	31.0	80.200	8.02	0	0						0	7.7	0
71	1	0	25.4	0	1	1	0	1	1	0	0	0	0	0	0	0	0	0	0	0	0	1	0	1	1	0	0	15.3	60.4	41	76.9	38.6	50.1	27.2	80.600	8.06	0	0						0	6.5	0
79	1	0	24.3	0	0	0	0	0	0	1	0	0	0	0	0	0	0	0	0	0	0	0	1	1	0	0	1	13.6	47.1	238	47.5	36.6	50.0	36.0	81.060	8.11	0	0						0	34.3	0
66	1	0	26.2	0	1	0	0	1	0	1	0	0	0	0	0	0	0	0	0	0	0	0	1	1	1	0	0	14.6	74.4	32	61.7	42.9	52.0	35.0	82.150	8.22	0	0						0	18.5	0
69	1	0	23.5	0	1	0	0	0	0	0	0	0	0	0	0	0	0	0	0	0	0	0	0	1	1	0	0	15.1	71.5	24	70.0	35.5	48.0	29.0	82.600	8.26	0	0						0	7.2	1
58	0	1	22.8	0	1	0	0	1	0	0	0	0	0	0	0	0	0	0	0	0	0	0	0	1	1	0	0	13.5	87.7	79	68.0	28.0	42.0	26.0	82.900	8.29	0	0						0	13.1	0
65	1	0	23.4	0	1	1	0	0	0	0	0	0	0	0	0	0	0	0	0	0	0	0	1	1	0	0	1	16.1	52.7	705	60.0	32.0	43.0	30.0	83.400	8.34	0	0						0	8.2	0
52	1	0	19.8	1	0	0	0	0	0	0	0	0	0	0	0	0	0	0	0	0	0	0	0	1	1	0	0	13.5	89.4	49	65.0	26.0	48.0	31.0	84.460	8.45	0	0						0	14.6	0
73	1	0	20.1	0	1	0	0	1	0	0	0	0	0	0	0	0	0	0	0	0	0	1	1	1	1	0	0	11.7	65.1	161	72.0	31.0	47.0	28.0	84.900	8.49	0	0						0	4.2	0
74	0	1	18.2	0	0	0	0	0	0	0	0	0	0	0	0	0	0	0	0	0	0	0	0	1	1	0	0	10.0	53.9	154	74.0	34.1	43.0	25.0	85.100	8.51	0	0						0	17.9	1
69	1	0	26.6	0	0	0	0	1	1	1	0	0	0	0	0	0	0	0	0	0	0	0	0	1	1	0	0	16.4	42.8	117	65.0	44.0	45.0	29.0	85.700	8.57	0	0						0	13.1	0
81	1	0	22.5	0	0	0	0	0	0	1	0	0	0	0	0	0	0	0	0	0	0	0	1	0	0	0	0	16.3	44.2	598	65.0	31.5	45.0	29.0	86.300	8.63	0	0						0	11.3	0
52	1	0	19.7	0	1	0	0	0	0	0	0	0	0	0	0	0	0	0	0	0	0	0	0	1	1	0	0	14.6	75.5	34	75.0	34.0	41.0	23.0	87.000	8.70	0	0						0	7.5	0
71	1	0	26.3	0	1	0	0	0	1	1	1	0	0	0	0	0	0	0	0	0	0	0	0	1	1	0	0	15.8	54.1	81	65.0	39.0	44.0	29.0	87.040	8.70	0	0						0	6.7	0
74	0	1	19.2	0	0	1	0	0	0	0	1	0	0	0	0	0	0	0	0	0	1	0	1	1	0	0	1	13.5	38.3	484	59.0	34.0	43.0	27.0	87.700	8.77	0	0						0	14.3	0
61	1	0	22.1	0	1	0	0	0	0	0	0	0	0	0	0	0	0	0	0	0	0	0	0	1	1	0	0	15.2	66.9	83	73.0	35.0	46.0	27.0	87.800	8.78	0	0						0	9.0	0
58	1	0	23.4	1	1	0	0	1	1	0	0	0	0	0	0	0	0	0	0	0	0	1	1	1	0	0	1	13.4	73.2	244	56.0	37.0	49.0	34.0	87.800	8.78	0	0						0	13.1	0
48	1	0	25.2	0	0	0	1	0	0	0	0	0	0	0	0	0	0	0	0	0	0	0	1	1	1	0	0	16.1	80.4	31	65.0	34.0	44.0	27.0	88.000	8.80	0	0						0	3.8	1
58	1	0	22.8	0	0	1	1	0	1	1	0	0	0	0	0	0	0	0	0	0	0	0	1	1	0	0	1	13.2	81.7	1522	78.0	34.0	51.0	27.0	88.400	8.84	0	0						0	25.2	0
72	1	0	19.6	0	1	0	0	0	0	0	0	0	0	0	0	0	0	0	0	0	0	0	1	0	0	0	0	14.4	76.8	115	63.9	31.3	43.4	28.4	88.800	8.88	0	0						0	6.3	0
38	1	0	26.7	1	1	0	0	0	0	0	0	0	0	0	0	0	0	0	0	0	0	0	1	1	0	1	0	15.3	77.6	60	52.0	37.0	48.0	36.0	88.810	8.88	0	0						0	12.2	0
52	1	0	31.2	0	0	0	0	1	0	1	0	0	0	0	0	0	0	0	0	0	0	0	1	0	0	0	0	16.2	72.7	14	66.6	37.9	50.0	32.0	89.100	8.91	0	0						0	3.5	0
68	1	0	22.7	0	0	0	0	1	0	0	0	0	0	0	0	0	0	0	0	0	0	0	0	1	1	0	0	15.3	54.2	18					89.100	8.91	0	0						0	20.4	0
55	1	0	27.1	0	1	0	0	0	0	0	0	0	0	0	0	0	0	0	0	0	0	0	0	1	1	0	0	15.2	72.4	16	53.0	29.0	48.0	35.0	89.300	8.93	0	0						0	6.9	0
51	1	0	23.8	0	1	1	0	0	0	0	0	0	0	0	0	0	0	0	0	0	0	0	1	1	1	0	0	16.1	68.0	20	57.0	37.0	47.0	33.0	89.300	8.93	0	0						0	12.9	0
63	1	0	32.4	1	1	0	0	0	1	0	0	0	0	0	0	0	0	0	0	0	0	0	1	0	0	0	0	15.3	76.5	104	69.0	36.0	49.0	30.0	89.600	8.96	0	0						0	4.2	0
78	0	1	27.6	0	0	1	0	1	1	1	0	0	0	0	0	0	0	0	0	0	0	1	1	1	1	0	0	12.6	47.2	205	46.0	39.0	46.0	35.0	89.700	8.97	0	0						0	4.6	1
67	1	0	28.3	0	0	0	0	1	1	0	0	0	0	0	0	0	0	0	0	0	0	1	0	1	0	0	1	16.3	56.8	49	63.0	36.0	44.0	29.0	89.750	8.98	0	0						0	30.6	0
55	0	1	22.9	0	0	0	0	0	0	0	0	0	0	0	0	0	0	0	0	0	0	0	0	1	1	0	0	12.4	76.6	20	65.5	31.9	43.0	28.0	90.252	9.03	0	0						0	5.8	0
66	1	0	29.9	1	1	1	0	1	1	0	0	0	0	0	0	0	0	0	0	0	0	1	0	1	0	0	1	16.4	57.7	573	69.0	35.0	42.0	26.0	90.700	9.07	0	0						0	6.9	0
63	0	1	36.2	0	0	0	1	1	1	0	1	0	0	0	0	0	0	0	0	0	0	1	1	1	1	0	0	13.8	60.7	133	63.2	36.9	44.1	29.1	90.760	9.08	0	0						0	12.7	0
52	1	0	24.9	0	1	0	0	1	1	0	0	0	0	0	0	0	0	0	0	0	0	0	0	1	1	0	0	14.3	67.6	20	66.0	39.0	46.0	27.0	90.800	9.08	0	0						0	4.0	0
57	1	0	24.9	0	1	1	0	0	0	0	0	0	0	0	0	0	0	0	0	0	0	0	0	0	0	0	0	14.2	92.7	400	63.0	44.5	47.0	31.0	90.800	9.08	0	0						0	3.5	1
33	1	0	26.6	0	0	0	1	0	0	0	0	0	0	0	0	0	0	0	0	0	0	0	0	1	1	0	0	14.6	126.7	10	73.0	32.0	49.0	28.0	91.000	9.10	0	0						0	13.1	0
75	1	0	20.8	0	1	1	0	1	1	1	1	0	0	0	0	0	0	0	0	0	0	1	1	1	0	1	0	15.5	80.5	195	45.0	37.7	47.3	37.0	91.500	9.15	0	0						0	6.7	0
76	1	0	20.4	0	1	0	0	0	0	0	0	0	0	0	0	0	0	0	0	0	0	0	1	1	0	0	1	14.6	72.4	34	72.0	31.0	49.0	29.0	91.640	9.16	0	0						0	7.3	0
53	1	0	23.1	0	1	0	0	0	1	1	0	0	0	0	0	0	0	0	0	0	0	0	0	1	1	0	0	13.5	69.7	37	60.0	35.0	46.0	31.0	92.010	9.20	0	0						0	3.6	0
63	1	0	23.8	0	1	0	0	0	1	0	0	0	0	0	0	0	0	0	0	0	0	0	0	1	0	0	1	14.2	65.5	87	77.0	31.0	45.0	24.0	92.300	9.23	0	0						0	7.8	0
72	1	0	22.1	1	1	0	0	0	0	0	0	0	0	0	0	0	0	0	0	0	0	0	1	1	1	0	1	14.1	53.3	90	61.0	37.9	47.9	32.3	92.300	9.23	0	0						0	3.4	0
65	0	1	19.0	0	0	0	0	0	1	0	0	0	0	0	0	0	0	0	0	0	0	0	0	0	0	0	0	13.4	74.3	617	69.0	40.0	51.0	31.0	94.770	9.48	0	0						0	3.0	1
64	1	0	25.2	0	1	0	0	0	0	0	0	0	0	0	0	0	0	0	0	0	0	0	0	1	1	0	0	14.8	58.8	65	66.0	39.2	42.9	27.4	94.880	9.49	0	0						0	7.7	1
45	1	0	23.9	0	0	0	0	0	0	0	0	0	0	0	0	0	0	0	0	0	0	0	1	1	0	0	0	15.1	83.1	48	72.0	37.0	46.0	27.0	95.000	9.50	0	0						0	8.4	0
55	1	0	24.4	0	1	0	0	0	1	0	0	0	0	0	0	0	0	0	0	0	0	0	0	0	0	0	0	15.0	78.4	28	65.0	41.0	52.0	34.0	95.100	9.51	0	0						0	6.9	0
76	1	0	21.4	0	0	0	0	0	0	0	0	0	0	0	0	0	0	0	0	0	0	0	0	0	0	0	0	15.0	66.9	241	66.0	38.0			95.450	9.55	0	0						0	13.2	0
64	0	1	22.9	0	0	0	0	1	0	0	0	0	0	0	0	0	0	0	0	0	0	0	1	1	0	0	1	11.8	72.0	49	73.0	42.0	45.0	26.0	95.900	9.59	0	0						0	12.9	0
79	1	0	22.3	0	0	0	1	1	0	1	0	0	0	0	0	0	0	0	0	0	0	0	1	1	0	0	1	10.9	39.2	481	59.2	38.1	49.0	34.0	96.100	9.61	0	0						0	28.3	0
70	1	0	28.5	0	1	1	0	1	1	0	1	0	0	0	0	0	0	0	0	0	1	1	1	0	0	0	0	15.7	53.8	277	44.0	43.0	50.0	39.0	96.420	9.64	0	0						0	13.8	0
76	1	0	22.5	0	1	0	0	0	0	0	0	0	0	0	0	0	0	0	0	0	0	0	0	1	1	0	0	13.7	60.6	298	70.0	34.0	47.0	28.0	96.700	9.67	0	0						0	4.5	0
66	0	1	26.2	0	0	1	0	1	1	0	1	0	0	0	0	0	0	0	0	0	0	1	1	1	1	0	0	14.0	40.8		69.9	38.0	52.8	31.8	96.700	9.67	0	0						0	9.9	0
64	1	0	24.1	0	0	0	0	0	0	0	0	0	0	0	0	0	0	0	0	0	0	0	0	0	0	0	0	15.0	66.0	29	68.0	34.0	48.0	30.0	98.070	9.81	0	0						0	3.6	0
69	0	1	24.0	0	1	0	0	1	0	1	0	0	0	0	0	0	0	0	0	0	0	1	0	1	1	0	0	11.3	47.7	253	69.0	38.0	47.0	26.0	98.200	9.82	0	0						0	24.2	0
65	1	0	27.7	0	1	0	0	1	1	1	0	0	0	0	0	0	0	0	0	0	0	0	0	0	0	0	0	16.2	64.1	93	79.3	39.0	53.0	28.0	98.400	9.84	0	0						0	6.8	0
77	0	1	23.7	0	0	0	0	0	1	0	0	0	0	0	0	0	0	0	0	0	0	0	1	0	0	0	0	12.9	67.2	102	71.0	31.0	48.0	30.0	98.900	9.89	0	0						0	6.7	0
77	1	0	22.3	0	1	0	0	1	1	0	0	0	0	0	0	0	0	0	0	0	0	1	0	0	0	0	0	15.0	78.7	50	75.0	41.5	47.7	27.0	99.000	9.90	0	0						0	3.6	0
66	0	1	21.6	0	0	0	0	0	0	0	0	0	0	0	0	0	0	0	0	0	0	0	0	1	0	0	1	13.9	92.0	99	60.0	28.0	49.0	34.0	99.200	9.92	0	0						0	6.7	0
58	0	1	18.8	0	0	0	0	0	0	0	0	0	0	0	0	0	0	0	0	0	0	0	1	0	0	0	0	14.4	58.7	43	67.7	27.0	51.0	36.0	100.000	10.00	0	0						0	7.4	0
70	1	0	22.4	0	0	0	0	1	0	0		0	0	0	0	0	0	0	0	0	0		0	0	0	0	0	12.5	62.0	49	62.9	30.4	34.9	23.3	100.800	10.08	0	0						0	3.5	0
76	0	1	19.7	0	0	0	0	1	0	1	0	0	0	0	0	0	0	0	0	0	0	0	1	1	1	0	1	13.8	69.8	133	63.4	36.7	41.0	27.0	100.800	10.08	0	0						0	3.0	0
61	1	0	26.3	0	1	0	0	0	0	0	0	0	0	0	0	0	0	0	0	0	0	0	0	1	1	0	0	16.4	81.7	21	68.0	43.0	40.0	25.0	100.980	10.10	0	0						0	3.9	0
58	1	0	28.1	0	1	0	0	1	1	0	0	0	0	0	0	0	0	0	0	0	0	1	1	1	1	0	0	13.5	29.3	85	65.0	39.0	54.0	34.0	101.000	10.10	0	0						0	5.6	0
55	1	0	23.4	0	1	0	0	1	1	0	0	0	0	0	0	0	0	0	0	0	0	0	1	0	0	0	0	16.8	56.5	744	62.2	35.3	43.6	29.1	101.040	10.10	0	0						0	0.7	0
64	0	1	22.8	0	0	0	0	1	0	1	0	0	0	0	0	0	0	0	0	0	0	0	0	1	1	0	0	15.4	68.5	33	55.0	32.0	45.0	32.0	101.158	10.12	0	0						0	13.6	1
57	0	1	36.4	0	0	0	1	1	0	0	1	0	0	0	0	0	0	0	0	0	0	0	1	1	1	0	0	13.9	69.6	2195	68.4	41.3	43.3	26.9	101.330	10.13	0	0						0	14.0	0
65	1	0	24.2	0	0	0	0	0	0	0	0	0	0	0	0	0	0	0	0	0	0	0	1	1	0	0	1	14.9	57.9	68	61.0	31.0	41.0	28.0	101.900	10.19	0	0						0	7.6	1
68	0	1	19.2	0	0	0	0	0	0	0	0	0	0	0	0	0	0	0	0	0	0	0	1	1	1	0	0	10.9	68.4	636	70.2	33.0	39.0	24.0	102.210	10.22	0	0						0	10.9	0
73	0	1	17.0	1	0	0	0	1	0	0	0	0	0	0	0	0	0	0	0	0	0	1	1	0	0	0	0	12.8	65.9	336	70.1	20.2	45.1	27.3	102.340	10.23	0	0						0	11.1	0
74	1	0	20.5	0	0	0	0	1	0	0	0	0	0	0	0	0	0	0	0	0	0		0	1	0	0	1	11.4	46.6	226	69.3	32.7	45.7	27.9	102.400	10.24	0	0						0	4.4	0
70	0	1	23.9	0	1	0	0	1	0	0	0	0	0	0	0	0	0	0	0	0	0	1	1	0	0	0	0	14.5	71.5	78	77.0	30.0	43.0	24.0	102.600	10.26	0	0						0	5.6	0
55	1	0	19.1	0	1	1	0	1	0	0	0	0	0	0	0	0	0	0	0	0	0	0	1	1	1	1	0	15.9	71.5	472	70.0	30.0	41.0	25.0	102.800	10.28	0	0						0	18.0	0
61	1	0	23.3	0	1	1	0	1	1	1	0	0	0	0	0	0	0	0	0	0	0	1	0	1	1	0	0	15.8	76.1	537	68.0	31.0	48.0	30.0	103.000	10.30	0	0						0	5.1	0
72	1	0	23.0	0	0	0	0	0	1	0	0	0	0	0	0	0	0	0	0	0	0	0	1	1	0	0	1	14.3	51.2	640	62.9	37.1	42.4	28.1	103.280	10.33	0	0						0	8.8	0
65	1	0	29.4	0	1	0	0	0	0	1	0	0	0	0	0	0	0	0	0	0	0	0	0	1	1	0	0	14.5	61.2	99	64.0	40.0	40.0	26.0	103.300	10.33	0	0						0	12.7	0
59	1	0	20.2	1	1	0	0	1	0	0	0	0	0	0	0	0	0	0	0	0	0	1	1	0	0	0	0	15.4	84.9	149	58.4	27.8	41.0	29.0	103.500	10.35	0	0						0	3.3	1
57	1	0	21.9	0	1	1	0	0	0	0	1	0	0	0	0	0	0	0	0	0	0	0	1	1	0	0	1	13.4	80.9	63	55.0	34.0	56.0	38.0	103.800	10.38	0	0						0	15.0	0
58	1	0	26.4	0	1	1	0	0	1	1	0	0	0	0	0	0	0	0	0	0	0	0	0	1	0	0	1	15.7	50.0	31	57.8	36.3	43.2	30.2	103.800	10.38	0	0						0	3.7	0
67	1	0	21.5	0	0	0	0	1	1	1	0	0	0	0	0	0	0	0	0	0	0	1	0	1	0	0	0	12.1	51.8	142	66.0	29.8	45.0	29.0	104.600	10.46	0	0						0	19.6	0
61	1	0	22.3	0	1	0	0	0	0	1	0	0	0	0	0	0	0	0	0	0	0	0	0	0	0	0	0	15.6	74.1	21	65.0	33.0	46.0	31.0	104.610	10.46	0	0						0	12.5	0
53	1	0	24.9	0	0	0	0	0	0	0	0	0	0	0	0	0	0	0	0	0	0	0	0	1	0	0	1	16.1	72.3	13	79.4	33.5	43.0	23.0	104.700	10.47	0	0						0	14.0	0
67	1	0	23.9	0	1	1	0	0	0	0	1	0	0	0	0	0	0	0	0	0	0	1	1	1	0	0	1	15.2	50.8	1177	59.0	38.0	47.0	32.0	104.750	10.48	0	0						0	11.1	0
53	1	0	26.8	1	1	0	0	1	1	0	0	0	0	0	0	0	0	0	0	0	0	1	1	1	1	0	0	15.5	64.9	29	68.3	34.3	50.7	31.3	105.100	10.51	0	0						0	4.0	0
58	1	0	27.5	0	1	1	1	0	0	0	0	0	0	0	0	0	0	0	0	0	0	0	1	1	0	1	0	15.6	56.2	506	63.0	37.0	42.0	25.0	106.600	10.66	0	0						0	20.3	0
79	0	1	24.1	0	0	0	0	1	0	0	0	0	0	0	0	0	0	0	0	0	0	0	0	1	1	0	0	9.2	48.9	340	82.3	43.6	47.0	23.0	106.640	10.66	0	0						0	4.9	0
65	1	0	21.7	0	0	0	0	1	0	0	0	0	0	0	0	0	0	0	0	0	0	1	1	1	1	0	0	14.5	85.2	80	52.0	38.0	48.0	32.0	106.900	10.69	0	0						0	14.7	0
51	1	0	25.5	0	1	0	0	0	0	0	0	0	0	0	0	0	0	0	0	0	0	0	0	0	0	0	0	15.4	95.7	32	61.9	39.1	51.7	34.4	107.000	10.70	0	0						0	5.7	0
75	1	0	19.8	0	1	0	0	0	1	0	0	0	0	0	0	0	0	0	0	0	0	0	1	1	1	0	0	12.0	69.8	130	60.2	37.3	49.3	33.4	107.010	10.70	0	0						0	8.3	0
61	1	0	25.4	0	1	0	0	1	0	0	0	0	0	0	0	0	0	0	0	0	0	1	1	1	1	0	0	13.6	63.1	171	68.2	32.5	45.6	28.3	107.090	10.71	0	0						0	8.0	0
70	1	0	20.0	0	1	0	0	1	0	0	0	0	0	0	0	0	0	0	0	0	0	0	1	1	1	0	0	12.9	66.7	95	66.0	38.0	41.0	26.0	107.300	10.73	0	0						0	12.2	0
68	1	0	25.7	0	1	0	0	1	1	0	0	0	0	0	0	0	0	0	0	0	1	0	0	1	1	0	0	15.1	53.1	66	59.4	38.1	44.0	30.2	108.150	10.82	0	0						0	8.8	0
65	1	0	24.1	0	1	1	0	0	0	0	0	0	0	0	0	0	0	0	0	0	0	0	0	1	1	0	0	14.1	74.7	522	68.2	34.1	39.4	24.6	108.200	10.82	0	0						0	27.1	1
71	0	1	24.3	0	1	0	0	0	1	0	0	0	0	0	0	0	0	0	0	0	0	0	0	1	1	0	0	13.2	69.9	270	54.0	36.0	47.0	34.0	108.500	10.85	0	0						0	7.2	0
60	1	0	24.0	0	1	1	0	0	0	0	1	0	0	0	0	0	0	0	0	0	0	0	1	1	0	0	1	14.7	74.4	239	66.0	30.0	58.0	37.0	108.700	10.87	0	0						0	21.4	0
59	1	0	21.5	0	0	0	0	0	0	0	0	0	0	0	0	0	0	0	0	0	0	0	0	1	1	0	0	14.3	64.4	28	61.9	34.0	54.0	36.0	109.100	10.91	0	0						0	5.6	0
66	1	0	28.2	0	0	1	0	1	0	0	0	0	0	0	0	0	0	0	0	0	0	0	1	1	1	0	0	16.2	70.5	28	64.0	41.0	59.0	38.0	109.300	10.93	0	0						0	11.3	0
44	1	0	23.1	0	0	1	0	0	0	1	0	0	0	0	0	0	0	0	0	0	0	0	1	1	1	0	0	13.8	78.2	960	71.6	36.0	42.0	25.0	109.470	10.95	0	0						0	13.6	0
76	1	0	23.7	0	1	0	0	0	1	0	0	0	0	0	0	0	0	0	0	0	0	0	0	1	0	0	1	13.7	63.6	545	70.0	37.0	49.0	30.0	109.600	10.96	0	0						0	12.4	0
60	1	0	21.6	0	0	1	1	0	0	0	0	0	0	0	0	0	0	0	0	0	0	0	1	1	0	0	1	13.7	60.6	46	60.0	33.8	52.0	35.0	109.800	10.98	0	0						0	12.7	0
43	1	0	22.2	0	1	1	0	0	1	0	0	0	0	0	0	0	0	0	0	0	0	0	0	1	0	0	1	15.4	90.3	75	63.6	41.0	46.0		109.800	10.98	0	0						0	5.3	1
72	1	0	21.7	0	1	0	0	0	1	1	0	0	0	0	0	0	0	0	0	0	0	0	0	0	0	0	0	12.5	63.8	337	63.0	38.0	44.0	29.0	109.900	10.99	0	0						0	6.7	1
78	1	0	23.4	0	1	0	1	1	0	0	0	0	0	0	0	0	0	0	0	0	0	1	1	0	0	0	0	13.7	59.5	128					109.950	11.00	0	0						0	12.4	0
43	1	0	25.3	0	1	0	0	1	1	0	0	0	0	0	0	0	0	0	0	0	0	0	0	1	1	0	0	14.4	77.7	21	61.0	30.0	50.0	33.0	110.400	11.04	0	0						0	6.9	0
60	0	1	23.4	0	0	1	0	0	1	1	0	0	0	0	0	0	0	0	0	0	0	0	1	1	0	0	1	12.0	65.4	274	69.7	36.9	48.3	29.3	110.740	11.07	0	0						0	12.0	0
66	1	0	23.0	0	1	1	0	1	1	1	0	0	0	0	0	0	0	0	0	0	0	1	1	1	1	0	1	14.1	67.0	36	75.0	38.0	47.0	27.0	111.000	11.10	0	0						0	11.2	1
67	0	1	25.4	0	0	1	0	0	0	0	0	0	0	0	0	0	0	0	0	0	0	0	1	0	0	0	0	12.5	72.4	90	66.0	39.0	42.0	27.0	111.200	11.12	0	0						0	16.2	0
76	1	0	27.1	0	0	0	0	1	1	1	0	0	0	0	0	0	0	0	0	0	0	1	1	1	0	0	1	14.3	61.3	438	82.0	26.0	46.0	22.0	111.500	11.15	0	0						0	8.2	0
76	1	0	18.9	0	0	0	0	1	0	0	0	0	0	0	0	0	0	0	0	0	0	0	0	0	0	0	0	13.6	68.6	57	68.0	40.0	46.0	28.0	111.600	11.16	0	0						0	4.4	0
73	1	0	27.3	0	0	0	0	1	0	0	0	0	0	0	0	0	0	0	0	0	0	1	0	1	1	0	0	14.0	57.3	147	73.4	36.9	46.0	26.0	112.349	11.23	0	0						0	7.6	0
61	1	0	22.8	0	0	0	0	1	0	0		0	0	0	0	0	0	0	0	0	0		0	1	1	0	0	16.1	84.1	11	71.2	38.2	49.0	29.1	112.600	11.26	0	0						0	35.0	0
66	0	1	26.9	0	0	1	1	1	0	1	0	0	0	0	0	0	0	0	0	0	0	1	0	1	0	0	1	12.7	58.2	79	75.9	38.1	43.0	24.0	113.080	11.31	0	0						0	44.4	0
47	1	0	26.4	0	1	1	0	1	0	0	0	0	0	0	0	0	0	0	0	0	0	0	1	1	1	0	0	16.5	62.2	332	56.0	42.0	51.0	36.0	113.200	11.32	0	0						0	8.4	0
35	1	0	21.9	0	1	1	0	0	0	0	1	1	1	0	1	0	0	0	0	0	0	0	1	1	0	0	1	15.3	64.9	157	35.0	46.0	63.0	54.0	113.500	11.35	0	0						0	7.2	1
61	1	0	22.6	1	1	1	0	1	1	0	0	0	0	0	0	0	0	0	0	0	0	0	0	1	1	0	0	14.4	71.2	106	62.0	33.8	42.6	28.5	114.500	11.45	0	0						0	4.2	0
38	1	0	25.7	0	0	1	1	0	0	0	0	0	0	0	0	0	0	0	0	0	0	0	1	1	0	0	1	13.5	93.6	45	65.0	36.0	56.0	36.0	114.600	11.46	0	0						0	12.5	0
67	1	0	30.9	0	0	0	0	1	1	1	0	0	0	0	0	0	0	0	0	0	0	1	1	1	0	0	1	14.4	79.5	130	60.6	44.5	47.0	32.0	114.900	11.49	0	0						0	8.2	0
60	1	0	26.6	1	1	0	0	1	0	0	0	0	0	0	0	0	0	0	0	0	0	1	0	1	1	0	0	13.0	83.3	43	61.8	38.6	52.4	34.9	115.100	11.51	0	0						0	5.2	0
59	1	0	27.9	0	1	0	0	0	0	0	0	0	0	0	0	0	0	0	0	0	0	0	0	1	1	0	0	10.5	43.0	1064	70.0	37.0	43.0	26.0	115.600	11.56	0	0						0	13.2	0
74	1	0	25.6	0	0	0	0	1	0	0	0	0	0	0	0	0	0	0	0	0	0	0	1	1	0	1	0	13.1	4.9	3200	73.2	39.6	51.0	29.0	115.600	11.56	0	0						0	12.5	0
59	0	1	21.9	0	0	0	0	0	0	0	0	0	0	0	0	0	0	0	0	0	0	0	1	1	1	0	0	11.4	82.3	487	67.0	34.0	37.0	24.0	115.700	11.57	0	0						0	5.5	1
74	1	0	22.5	0	1	0	0	0	0	0	0	0	0	0	0	0	0	0	0	0	0	0	1	0	0	0	0	13.5	63.3	640	57.6	35.6	42.3	29.6	115.700	11.57	0	0						0	6.8	0
60	1	0	23.6	0	1	1	0	1	1	1	1	0	0	0	0	0	0	0	0	0	0	1	1	1	0	0	1	17.1	74.4	780	67.0	37.0	48.0	30.0	116.600	11.66	0	0						0	7.4	0
52	1	0	25.5	1	1	0	0	1	1	0	0	0	1	1	0	0	1	0	0	0	0	1	1	1	1	0	0	13.0	44.6	97	62.0	43.0	50.0	33.0	116.800	11.68	0	0						0	8.4	0
48	0	1	25.0	0	0	1	0	1	0	1	0	0	0	0	0	0	0	0	0	0	0	0	1	1	1	0	0	12.1	75.6	300	72.0	39.4	41.0	24.0	116.900	11.69	0	0						0	15.0	0
62	1	0	24.9	0	1	0	0	1	0	1	0	0	0	0	0	0	0	0	0	0	0	1	1	1	1	0	0	16.4	85.0	19	78.5	33.7	43.0	23.0	117.200	11.72	0	0						0	24.9	0
78	1	0	20.9	0	0	0	0	0	0	1	0	0	0	0	0	0	0	0	0	0	0	0	1	1	1	0	0	11.7	66.4	498	60.1	39.0	44.0	30.0	118.970	11.90	0	0						0	17.9	1
59	1	0	23.4	0	1	0	0	0	0	0	0	0	0	0	0	0	0	0	0	0	0	0	1	1	1	0	0	15.8	62.2	109	52.2	40.5	55.0	40.0	119.650	11.97	0	0						0	3.6	0
70	1	0	22.7	0	0	1	0	0	0	0	1	0	0	0	0	0	0	0	0	0	0	0	0	1	1	0	0	14.6	66.7	607	66.0	35.0	52.0	33.0	119.700	11.97	0	0						0	9.2	0
61	1	0	25.6	0	1	0	0	1	0	0	0	0	0	0	0	0	0	0	0	0	0	0	0	1	1	0	0	13.4	59.0	527	58.0	42.0	54.0	37.0	120.500	12.05	0	0						0	6.5	0
77	0	1	21.6	0	0	0	0	0	0	0	0	0	0	0	0	0	0	0	0	0	0	0	1	1	0	1	0	12.6	42.6	305	57.0	36.0	53.0	37.0	121.130	12.11	0	0						0	12.5	0
79	1	0	22.4	0	0	0	0	0	0	0	0	0	0	0	0	0	0	0	0	0	0	0	0	0	0	0	0	15.1	73.7	265	78.0	40.0	53.0	28.0	121.300	12.13	0	0						0	12.6	0
66	1	0	26.1	0	0	0	0	0	0	0	0	0	0	0	0	0	0	0	0	0	0	0	0	0	0	0	0	14.6	65.4	317	71.2	30.0	35.0	21.0	121.500	12.15	0	0						0	3.2	1
65	1	0	30.9	0	1	0	0	1	0	0	0	0	0	0	0	0	0	0	0	0	0	1	1	0	0	0	0	12.0	76.8	56	69.8	38.7	41.0	25.0	121.800	12.18	0	0						0	8.2	0
57	1	0	34.3	1	0	0	0	1	1	0	1	0	1	1	0	0	1	0	0	0	0	1	1	1	1	0	0	14.1	69.9	232	76.4	54.1	47.7	26.2	122.700	12.27	0	0						0	3.2	0
79	1	0	25.2	0	0	0	0	0	0	1	0	0	0	0	0	0	0	0	0	0	0	0	0	0	0	0	0	14.5	51.4	108	63.0	36.0	41.0	27.0	122.800	12.28	0	0						0	4.2	0
49	1	0	25.8	0	1	0	0	0	0	0	1	0	0	0	0	0	0	0	0	0	0	1	1	0	0	0	0	14.5	64.9	68	57.0	39.0	54.0	39.0	123.300	12.33	0	0						0	12.0	1
64	1	0	22.4	0	1	0	0	0	0	0	0	0	0	0	0	0	0	0	0	0	0	0	0	1	1	0	0	14.4	83.0	50	57.0	39.0	50.0	39.0	123.700	12.37	0	0						0	3.3	0
48	1	0	26.9	0	0	1	0	0	0	1	1	0	0	0	0	0	0	0	0	0	0	0	1	1	1	0	1	13.7	107.7	30	70.6	41.7	48.0	29.0	124.300	12.43	0	0						0	6.3	1
56	1	0	31.0	0	0	0	0	1	1	0		0	0	0	0	0	0	0	0	0	0		0	1	1	0	0	16.7	78.0	15	76.0	38.0	45.0	25.0	124.900	12.49	0	0						0
45	1	0	30.5	0	0	1	0	0	0	1	1	0	0	0	0	0	0	0	0	0	0	1	1	0	0	0	0	16.0	70.4	467	29.5	44.5	62.0	51.0	125.500	12.55	0	0						0	13.6	0
76	1	0	24.0	0	0	0	0	1	1	1	1	0	0	0	0	0	0	0	0	0	1	1	1	1	0	1	0	13.6	40.6	1693	48.8	48.7	64.9	48.5	125.800	12.58	0	0						0	3.0	1
75	1	0	22.7	0	0	0	0	0	0	0	0	0	0	0	0	0	0	0	0	0	0	0	1	1	0	0	1	15.5	52.7	379	69.0	38.0	39.0	24.0	126.200	12.62	0	0						0	12.9	0
66	0	1	27.5	0	0	1	0	1	1	1	1	0	0	0	0	0	0	0	0	0	0	1	1	1	0	0	1	16.0	61.7	421	70.7	52.0	43.0	26.0	126.930	12.69	0	0						0	13.1	0
55	1	0	29.1	0	1	0	0	1	0	0	0	0	0	0	0	0	0	0	0	0	0	0	1	1	1	0	0	14.5	61.4	265	56.0	46.0	47.0	33.0	127.500	12.75	0	0						0	12.9	0
70	1	0	24.9	0	1	1	0	1	1	0	0	0	0	0	0	0	0	0	0	0	0	0	0	0	0	0	0	15.7	60.6	370	62.2	42.0	48.0	31.9	127.600	12.76	0	0						0	7.4	1
66	1	0	20.4	0	0	0	0	1	0	0	1	0	0	0	0	0	0	0	0	0	0	1	1	0	0	0	0	12.1	31.2	13455	56.3	34.2	52.0	37.0	127.700	12.77	0	0						0	20.0	0
60	1	0	41.2	0	0	0	0	1	1	1	0	0	0	0	0	0	0	0	0	0	1	1	1	0	0	0	0	12.7	4.7	1201	64.1	51.1	66.0	42.4	127.900	12.79	0	0						0	5.8	0
53	1	0	33.8	1	1	1	0	0	0	0	0	0	0	0	0	0	0	0	0	0	0	0	1	0	0	0	0	15.4	66.4	176	64.0	49.0	45.0	30.0	128.000	12.80	0	0						0	4.1	1
68	1	0	27.7	0	1	1	0	0	0	0	1	0	0	0	0	0	0	0	0	0	0	0	1	1	0	0	1	12.9	60.4	127	63.0	44.1	54.5	35.7	128.100	12.81	0	0						0	4.2	0
45	1	0	20.4	0	0	1	0	0	0	0		0	0	0	0	0	0	0	0	0	0		1	1	0	0	1	15.2	78.7		60.6	22.9	41.8	28.4	128.700	12.87	0	0						0	7.2	0
59	1	0	25.6	0	0	0	0	0	0	1	0	0	0	0	0	0	0	0	0	0	1	0	0	0	0	0	0	14.5	64.4	105	55.5	40.0	51.0	36.0	128.760	12.88	0	0						0	19.6	0
56	1	0	22.8	1	1	1	0	1	0	0	0	0	0	0	0	0	0	0	0	0	0	1	1	1	0	1	0	15.1	80.2	31	50.9	45.5	55.0	40.0	128.900	12.89	0	0						0	3.3	0
66	1	0	26.3	0	0	0	0	1	1	0	0	0	0	0	0	0	0	0	0	0	0	1	1	1	0	0	1	15.4	78.7	80	62.8	33.2	48.7	32.1	129.090	12.91	0	0						0	3.3	1
64	1	0	33.9	0	0	1	0	1	1	1	0	0	0	0	0	0	0	0	0	0	0	0	1	1	1	0	0	13.8	49.1	162	58.5	41.1	53.0	37.0	129.770	12.98	0	0						0	29.6	0
75	0	1	22.6	0	0	0	0	0	0	0	1	0	0	0	0	0	0	0	0	0	0	0	0	1	1	0	0	11.0	39.0	383	66.5	35.1	31.0	21.0	129.900	12.99	0	0						0	10.6	1
57	1	0	26.5	1	1	0	0	1	0	0	1	0	0	0	0	0	0	0	0	0	0	1	1	1	1	0	0	14.5	75.5	158	66.7	42.4	58.7	36.7	130.800	13.08	0	0						0	7.4	0
69	1	0	22.6	0	0	0	0	0	0	0	0	0	0	0	0	0	0	0	0	0	0	0	1	1	1	0	1	14.8	60.9	128	68.1	43.6	46.2	28.7	130.900	13.09	0	0						0	7.0	0
55	1	0	25.6	1	1	1	0	1	1	1	0	0	0	0	0	0	0	0	0	0	0	0	1	1	0	0	1	16.2	67.3	426	60.0	45.0	50.0	36.0	131.160	13.12	0	0						0	3.7	0
67	1	0	21.5	0	1	1	0	0	0	0		0	0	0	0	0	0	0	0	0	0	0	1	1	1	0	0	12.9	64.3	227	64.0	42.0	44.0	27.0	131.515	13.15	0	0						0	12.2	0
78	1	0	25.3	0	0	0	0	1	0	0	0	0	0	0	0	0	0	0	0	0	0	1	0	1	1	0	0	17.6	35.9	190	69.3	48.0	48.0	29.0	132.000	13.20	0	0						0	29.6	0
66	1	0	19.3	1	1	1	0	1	0	0	0	0	0	0	0	0	0	0	0	0	0	1	1	1	0	0	1	14.3	70.5	234	75.2	41.5	43.0	24.0	132.000	13.20	0	0						0	4.4	0
69	1	0	33.6	0	1	0	0	1	1	1	1	0	1	1	0	0	1	0	0	0	0	1	1	0	0	0	0	16.1	34.0	2715	40.0	60.0	58.0	47.0	132.800	13.28	0	0						0	10.3	0
46	1	0	29.8	0	1	1	0	0	0	0	0	0	0	0	0	0	0	0	0	0	0	0	0	1	0	0	1	13.9	59.4	348	65.0	46.0	47.0	30.0	132.900	13.29	0	0						0	6.4	0
73	1	0	24.3	0	0	0	0	0	0	0	0	0	0	0	0	0	0	0	0	0	0	0	0	0	0	0	0	12.6	53.7	199	61.0	42.6	50.0	29.0	132.940	13.29	0	0						0	13.7	0
66	1	0	25.0	0	1	0	0	1	1	0	0	0	0	0	0	0	0	0	0	0	0	0	0	1	0	0	1	13.8	83.5	37	68.0	33.0	55.0	34.0	133.300	13.33	0	0						0	5.1	1
66	1	0	30.2	0	0	0	0	1	1	0	0	0	0	0	0	0	0	0	0	0	0	1	0	0	0	0	0	16.0	45.7	934	78.0	40.0	44.0	24.0	133.700	13.37	0	0						0	4.7	0
58	0	1	24.5	0	0	0	0	1	0	1	0	0	0	0	0	0	0	0	0	0	0	0	1	1	1	0	0	15.5	71.6	121					134.920	13.49	0	0						0	43.9	0
70	1	0	19.4	0	0	0	0	1	1	1	0	0	0	0	0	0	0	0	0	0	1	1	1	1	1	0	0	9.8	83.4	232	57.0	34.0	60.0	43.0	135.600	13.56	0	0						0	8.3	0
53	1	0	24.2	0	0	1	0	0	0	0	0	0	0	0	0	0	0	0	0	0	0	0	1	1	1	0	0	15.3	75.1	154	54.0	41.0	59.0	42.0	135.750	13.58	0	0						0	3.4	1
67	1	0	26.4	0	1	0	0	0	0	0	0	0	0	0	0	0	0	0	0	0	0	0	1	1	1	0	0	14.3	65.1	57	68.1	48.0	49.8	30.8	135.800	13.58	0	0						0	13.6	0
69	1	0	25.0	1	1	1	0	0	1	1	0	0	0	0	0	0	0	0	0	0	0	0	0	1	0	0	1	15.4	71.5	171	65.0	37.0	50.0	32.0	135.840	13.58	0	0						0	11.6	0
62	1	0	24.8	1	1	1	0	1	0	1	1	0	0	0	0	0	0	0	0	0	0	1	1	0	0	0	0	14.7	41.4	3306	66.0	42.0	45.0	28.0	135.900	13.59	0	0						0	21.2	0
67	0	1	17.6	0	0	1	0	1	0	0	1	0	0	0	0	0	0	0	0	0	0	1	0	1	0	1	0	12.4	47.6	514	75.5	42.4	52.0	29.0	136.740	13.67	0	0						0	30.4	0
68	1	0	23.5	0	0	1	0	0	0	0		0	0	0	0	0	0	0	0	0	0		1	1	0	0	1	15.6	54.2		33.0	43.0	45.0	38.0	137.950	13.80	0	0						0	9.9	0
73	1	0	22.6	0	0	1	0	0	0	0	1	0	0	0	0	0	0	0	0	0	0	1	1	1	0	1	0	13.0	58.5	1011	65.0	43.0	52.0	33.0	138.400	13.84	0	0						0	13.1	0
78	1	0	23.1	0	1	1	0	0	0	0	0	0	0	0	0	0	0	0	0	0	0	0	0	1	0	0	1	12.7	67.2	71	70.0	55.0	51.0	30.0	138.890	13.89	0	0						0	3.1	1
58	1	0	26.0	0	0	1	0	1	0	0	0	0	0	0	0	0	0	0	0	0	0	1	0	1	0	0	1	14.5	46.6	911	46.8	39.4	55.0	42.0	139.600	13.96	0	0						0	23.5	0
73	1	0	27.3	0	1	0	1	0	1	1	0	0	0	0	0	0	0	0	0	0	0	0	1	1	0	0	1	14.4	54.2	242	58.7	44.1	44.0	30.0	139.750	13.98	0	0						0	24.0	0
49	1	0	41.6	0	1	0	0	1	0	1	1	0	1	1	1	1	0	0	0	0	0	0	1	1	0	1	0	16.1	62.8	354	24.8	46.8	73.0	67.0	140.100	14.01	0	0						0	11.3	0
57	0	1	20.0	0	0	0	0	1	1	0	0	0	0	0	0	0	0	0	0	0	0	1	0	1	1	0	0	12.6	70.8	194	59.0	32.0	44.0	32.0	140.400	14.04	0	0						0	13.1	0
60	1	0	28.3	0	1	0	0	1	1	0	0	0	0	0	0	0	0	0	0	0	0	1	0	1	0	0	1	16.1	68.9	100	74.0	38.0	46.0	26.0	140.900	14.09	0	0						0	8.2	1
71	1	0	20.7	0	0	0	0	0	0	0	0	0	0	0	0	0	0	0	0	0	0	0	0	1	1	0	0	13.3	53.6	56	63.0	39.0	47.0	31.0	141.300	14.13	0	0						0	14.5	0
62	1	0	30.3	0	1	1	0	1	1	0	1	0	0	0	0	0	0	0	0	0	0	1	0	1	0	0	1	14.2	100.1	632	74.0	49.1	50.9	28.9	142.510	14.25	0	0						0	15.9	0
64	1	0	34.2	0	0	1	0	1	0	0	1	0	0	0	0	0	0	0	0	0	0	1	0	0	0	0	0	13.9	69.4	367	68.0	46.9	51.0	31.0	142.600	14.26	0	0						0	3.6	1
65	1	0	27.8	0	0	1	0	1	1	0	0	0	0	0	0	0	0	0	0	0	0	1	0	1	1	0	0	16.0	57.3	231	70.0	39.0	52.0	31.0	143.000	14.30	0	0						0	5.8	0
61	1	0	27.7	0	0	0	0	1	1	1	0	0	0	0	0	0	0	0	0	0	0	1	0	1	1	0	0	13.6	73.1	116	49.5	29.8	54.0	36.0	143.200	14.32	0	0						0	18.3	1
66	1	0	22.1	0	1	0	0	1	0	0	0	0	0	0	0	0	0	0	0	0	0	1	0	1	1	0	0	14.4	62.4	179	59.6	39.5	47.1	32.2	143.600	14.36	0	0						0	7.9	0
72	1	0	30.4	0	0	0	0	1	0	0	0	0	0	0	0	0	0	0	0	0	0	1	1	1	1	0	0	11.4	95.9	276	57.0	48.0	49.0	34.0	144.020	14.40	0	0						0	21.9	0
71	1	0	21.4	0	1	1	1	1	1	1	0	0	1	1	0	0	1	0	0	0	0	0	1	1	0	1	0	15.5	53.6	1352	59.0	39.0	48.0	33.0	144.650	14.47	0	0						0	18.4	0
46	1	0	22.4	0	0	1	1	0	0	0	0	0	0	0	0	0	0	0	0	0	0	0	1	1	0	0	1	16.3	65.4	207	78.0	39.0	42.0	22.0	145.000	14.50	0	0						0	9.3	1
70	1	0	19.3	0	1	0	0	1	0	0	1	0	0	0	0	0	0	0	0	0	0	0	0	0	0	0	0	12.3	74.2	543	66.0	28.0	42.0	27.0	146.000	14.60	0	0						0	3.0	1
36	1	0	28.0	0	1	1	0	0	0	1	1	0	0	0	0	0	0	0	0	0	0	0	1	0	0	0	0	15.8	81.8	435	63.0	38.0	53.0	35.0	148.000	14.80	0	0						0	12.7	0
59	0	1	24.6	0	0	1	0	1	0	0	1	0	0	0	0	0	0	0	0	0	0	0	1	0	0	0	0	14.4	39.3	1375	49.4	43.0	48.0	36.0	149.000	14.90	0	0						0	18.5	0
78	1	0	23.7	0	0	0	1	0	0	1	0	0	0	0	0	0	0	0	0	0	0	0	1	1	0	0	1	12.5	63.9	282	69.0	46.0	52.0	32.0	151.430	15.14	0	0						0	24.2	0
72	1	0	24.8	0	0	0	0	0	1	0	1	0	0	0	0	0	0	0	0	0	0	0	1	0	0	0	0	7.1	44.9	234	59.0	40.0	49.0	35.0	151.600	15.16	0	0						0	6.2	0
76	1	0	24.7	0	0	0	0	1	1	0	0	0	0	0	0	0	0	0	0	0	0	1	1	1	1	0	0	14.7	50.9	153	62.8	49.4	47.0	31.0	151.900	15.19	0	0						0	5.3	1
61	1	0	21.1	0	0	0	1	1	0	0	0	0	0	0	0	0	0	0	0	0	0	1	0	1	0	0	1	13.0	53.7	43	65.1	32.7	49.0	31.0	152.000	15.20	0	0						0	7.4	0
63	1	0	26.6	0	0	1	0	1	0	1	0	0	0	0	0	0	0	0	0	0	0	1	1	0	0	0	0	16.0	70.6	413	48.1	44.5			152.430	15.24	0	0						0	29.9	0
49	1	0	25.5	0	0	1	0	0	0	1	1	0	0	0	0	0	0	0	0	0	0	0	0	1	0	0	1	17.6	82.2	1491	75.2	41.8	44.0	25.0	153.900	15.39	0	0						0	14.1	0
30	1	0	31.2	0	0	1	0	0	0	0	1	0	0	0	0	0	0	0	0	0	0	1	1	1	1	0	1	15.2	87.3	375	50.0	39.0	54.0	40.0	154.700	15.47	0	0						0	22.3	1
65	1	0	37.7	0	0	1	0	1	1	1	0	0	0	0	0	0	0	0	0	0	0	1	1	1	0	0	1	14.2	74.7	391	65.0	46.0	49.0	31.0	155.800	15.58	0	0						0	7.2	1
71	1	0	25.2	1	1	1	0	0	0	0	1	0	0	0	0	0	0	0	0	0	0	0	1	1	0	0	1	13.3	71.9	1128	66.0	38.9	49.0	32.0	156.800	15.68	0	0						0	8.0	1
76	1	0	22.5	0	0	0	0	1	0	0	0	0	1	1	0	0	1	0	0	0	0	0	0	0	0	0	0	13.9	46.7	988	61.0	48.0	47.0	31.0	156.900	15.69	0	0						0	11.3	1
63	1	0	21.1	0	1	1	0	0	0	0	0	0	0	0	0	0	0	0	0	0	0	0	0	0	0	0	0	15.0	62.5	470	60.0	34.0	47.0	32.0	157.400	15.74	0	0						0	11.7	1
69	1	0	34.5	0	0	0	0	1	1	0	0	0	0	0	0	0	0	0	0	0	0	1	1	1	0	0	1	15.8	60.9	147	57.0	57.0	48.0	32.0	158.630	15.86	0	0						0	15.8	0
85	1	0	20.4	0	1	1	0	1	1	0	1	0	0	0	0	0	0	0	0	0	0	1	1	1	0	1	0	13.5	44.0	308	33.0	48.0	53.0	46.0	159.310	15.93	0	0						0	5.3	1
57	1	0	34.1	0	1	0	1	1	1	0	0	0	0	0	0	0	0	0	0	0	0	1	1	1	0	0	1	15.9	60.1	47	54.0	57.0	63.0	45.0	160.410	16.04	0	0						0	8.8	0
80	1	0	25.5	0	1	0	0	1	0	0	1	0	0	0	0	0	0	0	0	0	0	0	1	1	0	0	1	14.6	54.6	878	70.0	56.0	38.0	23.0	160.600	16.06	0	0						0	12.9	0
75	1	0	25.2	0	0	1	0	1	0	0	1	0	0	0	0	0	0	0	0	0	0	1	0	1	0	0	1	12.6	49.6	1160	52.9	48.7	53.1	34.9	160.700	16.07	0	0						0	8.8	0
51	0	1	32.7	0	0	1	0	0	1	0		0	0	0	0	0	0	0	0	0	1		1	1	0	1	0	11.5	28.5	1866	23.4	44.9	58.3	45.6	161.200	16.12	0	0						0	17.2	0
56	1	0	27.2	0	1	1	0	0	1	1	0	0	0	0	0	0	0	0	0	0	0	0	1	1	1	0	1	16.1	80.2	228	75.0	50.0	46.0	26.0	161.230	16.12	0	0						0	4.1	1
72	1	0	30.9	0	1	1	0	1	1	0	0	0	0	0	0	0	0	0	0	0	0	1	1	0	0	0	0	15.1	70.6	702	57.0	49.0	51.0	38.0	163.300	16.33	0	0						0	11.5	1
46	1	0	23.4	0	1	1	0	1	0	0	0	0	0	0	0	0	0	0	0	0	0	0	1	1	1	0	0	16.4	77.2	66	64.0	34.0	50.0	32.0	165.200	16.52	0	0						0	12.9	0
70	1	0	30.7	0	1	1	0	1	1	1	0	0	0	0	0	0	0	0	0	0	0	0	1	1	0	0	1	15.4	83.4	53	69.0	47.0	45.0	28.0	167.400	16.74	0	0						0	8.1	0
33	1	0	25.8	1	1	1	0	0	0	0	0	0	0	0	0	0	0	0	0	0	0	0	1	1	0	0	1	14.8	87.2	448	56.0	39.0	56.0	40.0	167.900	16.79	0	0						0	13.8	0
61	1	0	24.4	1	0	1	0	1	0	0	0	0	0	0	0	0	0	0	0	0	0	1	1	1	0	1	0	15.3	55.9	195	67.0	43.0	43.0	27.0	169.900	16.99	0	0						0	5.4	1
56	1	0	35.0	0	1	1	0	1	1	1	0	0	0	0	0	0	0	0	0	0	0	1	1	1	0	0	1	15.5	63.2	845	61.4	45.9	49.0	33.0	171.700	17.17	0	0						0	3.2	1
77	1	0	24.1	0	0	0	1	1	0	1	0	0	0	0	0	0	0	0	0	0	0	1	1	1	0	0	1	12.4	61.8	71	66.0	38.0	46.0	30.0	172.700	17.27	0	0						0	12.0	0
65	0	1	30.1	0	0	1	0	1	1	0	1	0	0	0	0	0	0	0	0	0	0	0	1	1	1	0	0	16.2	58.4	611	69.0	45.0	47.0	29.0	172.730	17.27	0	0						0	13.1	0
48	0	1	34.9	0	0	1	0	0	0	0	1	0	0	0	0	0	0	0	0	0	0	1	1	1	1	0	0	15.1	67.6	1516	56.0	47.0	54.0	38.0	175.400	17.54	0	0						0	10.7	1
59	1	0	22.5	0	0	1	0	1	0	0	0	0	0	0	0	0	0	0	0	0	0	0	0	1	1	0	0	15.3	56.5	31	62.4	35.6	48.8	32.4	177.320	17.73	0	0						0	9.7	0
59	1	0	30.8	1	1	1	0	1	0	1	1	0	1	1	0	0	1	0	0	0	0	1	1	1	0	0	1	15.2	62.9	981	64.0	40.3	52.0	34.0	179.000	17.90	0	0						0	3.0	1
59	1	0	20.2	1	1	1	0	0	0	0	1	0	0	0	0	0	0	0	0	0	0	0	1	0	0	0	0	16.4	75.8	2188	35.1	52.1	49.0	38.0	179.900	17.99	0	0						0	14.5	0
66	1	0	27.3	0	1	1	0	1	1	1	1	0	0	0	0	0	0	0	0	0	1	1	1	1	0	1	0	15.8	44.1	1283	40.8	51.2	59.8	47.8	181.200	18.12	0	0						0	10.4	0
76	1	0	24.3	0	0	1	0	1	1	0	0	0	0	0	0	0	0	0	0	0	0	1	1	1	0	0	1	14.7	60.6	840	67.0	40.0	39.0	25.0	181.200	18.12	0	0						0	7.0	1
70	1	0	20.3	0	1	1	0	0	1	0	1	0	0	0	0	0	0	0	0	0	1	1	1	1	0	1	0	12.8	66.7	1374	24.0	47.0	59.0	48.0	181.400	18.14	0	0						0	20.2	0
62	1	0	24.4	0	0	1	0	1	0	1	1	0	0	0	0	0	0	0	0	0	0	0	1	1	1	0	1	16.5	60.7	509	46.6	48.2	48.0	35.0	183.100	18.31	0	0						0	20.1	0
68	1	0	27.1	0	1	1	0	1	0	0	0	0	0	0	0	0	0	0	0	0	0	1	1	0	0	0	0	15.7	73.8	1252	69.5	45.2	48.0	29.2	183.800	18.38	0	0						0	8.3	0
67	1	0	27.2	1	1	1	0	1	0	0	1	0	0	0	0	0	0	0	0	0	0	1	1	0	0	0	0	12.7	42.8	810	65.0	45.0	48.0	31.0	185.540	18.55	0	0						0	4.2	0
42	1	0	26.1	0	1	1	0	0	1	0	0	0	0	0	0	0	0	0	0	0	0	0	0	0	0	0	0	15.3	68.6	352	62.2	41.9	48.5	32.2	185.560	18.56	0	0						0	5.1	0
71	1	0	18.1	0	0	1	0	1	0	0	0	0	0	0	0	0	0	0	0	0	0	0	0	0	0	0	0	13.2	64.8	1236	63.0	49.3	45.0	29.7	187.000	18.70	0	0						0	6.0	0
68	1	0	23.7	0	1	1	0	1	0	0	0	0	0	0	0	0	0	0	0	0	0	0	1	0	0	0	0	15.6	75.8	909	45.0	42.0	49.0	35.0	187.400	18.74	0	0						0	4.6	1
77	1	0	27.4	0	1	1	0	1	1	1	1	1	1	0	1	0	0	0	0	0	0	0	1	0	0	0	0	15.2	52.9	1143	37.0	51.0	51.0	44.0	189.940	18.99	0	0						0	13.4	0
66	1	0	25.0	0	0	1	0	1	1	1	1	0	0	0	0	0	0	0	0	0	0	1	0	1	0	0	1	14.6	60.3	510	66.0	46.8	48.7	30.9	190.510	19.05	0	0						0	11.6	0
45	1	0	25.8	0	1	0	0	0	0	0	1	0	1	1	0	0	1	0	0	0	0	0	1	1	0	1	0	17.3	64.4	999	78.8	56.2	46.0	24.0	191.640	19.16	0	0						0	17.4	0
39	1	0	25.2	0	0	1	0	0	0	0	0	0	0	0	0	0	0	0	0	0	0	0	0	1	0	0	1	15.1	83.1	249	63.0	45.0	45.0	30.0	193.700	19.37	0	0						0	7.6	0
50	1	0	28.1	0	1	1	0	0	1	1	0	0	0	0	0	0	0	0	0	0	0	1	0	1	0	0	1	15.2	79.5	335	67.0	51.0	50.0	31.0	194.300	19.43	0	0						0	3.0	1
62	1	0	26.0	0	1	1	0	1	0	0	0	0	0	0	0	0	0	0	0	0	0	1	1	0	0	0	0	14.2	54.6	476	78.0	42.0	45.0	24.0	205.200	20.52	0	0						0	4.2	0
60	1	0	24.0	0	1	1	0	1	0	0	0	0	0	0	0	0	0	0	0	0	0	0	1	0	0	0	0	16.6	64.9	779	65.0	45.6	44.9	28.9	213.880	21.39	0	0						0	3.0	1
45	1	0	32.8	0	1	1	0	0	1	0	1	0	0	0	0	0	0	0	0	0	0	1	1	1	0	0	1	16.0	89.1	282	55.0	50.3	62.6	43.5	213.920	21.39	0	0						0	4.2	1
65	1	0	24.4	0	1	1	0	0	0	1	0	0	0	0	0	0	0	0	0	0	1	1	1	1	0	1	0	13.6	74.7	220	46.0	48.0	61.0	46.0	264.000	26.40	0	0						0	26.7	0
75	1	0	22.7	0	0	0	0	0	0	0	0	0	0	0	0	0	0	0	0	0	0	0	1	1	1	0	0	16.0	56.8	33	70.0	30.0	48.0	29.0	1108.200	110.82	0	0						0	0.0	0
80	0	1	23.6	0	0	1	0	1	0	0	1	1	1	0	1	0	0	0	0	0	0	1	1	1	0	1	0	10.7	25.8	6801	47.0	46.0	51.0	36.0			0	1	38.30	12.50	29.50	0.00	80.30	2	3.3	1
75	0	1	29.0	0	0	1	0	0	0	0	1	0	1	1	0	0	0	0	0	1	0	1	1	1	0	1	0	11.9	20.0	3650	46.0	47.0	48.0	38.0			0	1	16.90	17.40	15.50	10.50	60.30	2	3.0	1
67	1	0	26.5	1	1	1	0	1	0	1	0	0	0	0	0	0	0	0	0	0	0	0	1	1	1	0	0	15.2	68.5	790	61.0	44.0	54.0	36.0	199.000	19.90	0	1	16.00	18.60	31.60	0.00	66.20	2	9.0	1
70	0	1	21.7	0	1	0	1	1	0	0	0	0	0	0	0	0	0	0	0	0	0	1	1	1	0	0	1	11.3	75.4	335	68.7	44.7	43.0	27.0	140.400	14.04	0	1	12.80	5.90	0.00	0.00	18.70	2	11.3	1
67	0	1	27.6	0	1	1	0	1	1	1	1	0	0	0	0	0	0	0	0	0	0	1	1	1	0	0	1	12.9	60.5	559	60.0	42.0	39.0	27.0	264.350	26.44	0	1	12.20	11.00	20.70	11.10	55.00	2	4.1	1
57	1	0	26.8	0	0	1	1	0	0	0	1	0	0	0	0	0	0	0	0	0	0	0	1	1	0	1	1	15.0	42.1	575	58.0	53.0	51.0	34.0	287.800	28.78	0	1	11.00	2.60	0.00	0.00	13.60	2	3.3	1
78	0	1	23.7	0	0	0	0	1	1	0	0	0	0	0	0	0	0	0	0	0	0	0	0	1	1	0	0	11.7	61.6	276	64.0	35.0	47.0	31.0	135.100	13.51	0	1	10.00	0.00	2.90	0.00	12.90	2	4.0	1
56	1	0	27.5	0	0	1	1	1	1	1	0	0	0	0	0	0	0	0	0	0	0	0	1	1	1	0	0	14.5	65.4	158	51.0	39.0	50.0	37.0	142.920	14.29	0	1	9.90	0.00	0.00	0.00	9.90	1	14.1	1
59	0	1	24.7	0	0	1	0	1	0	0	0	0	0	0	0	0	0	0	0	0	0	0	1	1	0	0	1	11.9	51.8	228	50.0	42.0	49.0	36.0	153.000	15.30	0	1	9.50	5.50	1.80	2.20	19.00	2	11.7	0
64	1	0	26.1	0	0	1	0	1	1	1	1	0	0	0	0	0	0	0	0	0	1	1	1	1	0	1	0	12.3	41.7	1640	44.0	40.0	46.0	36.0	117.000	11.70	0	1	8.60	1.60	0.00	0.00	10.20	2	27.9	0
77	1	0	27.2	0	1	1	1	1	1	0	0	0	0	0	0	0	0	0	0	0	0	1	0	1	0	0	1	15.0	68.4	483	63.0	39.0	48.0	32.0	192.400	19.24	0	1	8.60	0.00	10.30	0.00	18.90	2	23.1	1
71	0	1	15.7	0	0	0	1	0	0	0	0	0	0	0	0	0	0	0	0	0	0	0	0	1	0	1	0	11.2	6.6	10457	63.4	32.6	42.0	27.7	97.691	9.77	0	1	8.50	0.00	0.00	0.00	8.50	1	16.2	0
72	1	0	20.2	0	0	1	0	1	0	0	1	0	0	0	0	0	0	0	0	0	0	0	0	0	0	0	0	14.6	69.7	723	68.0	35.0	45.0	28.0	182.290	18.23	0	1	8.00	3.30	2.60	2.50	16.40	2	15.2	0
63	1	0	24.9	0	0	0	1	1	0	0	0	0	1	1	0	0	1	0	0	0	0	0	1	1	0	0	1	15.5	79.8	457	67.0	35.5	40.3	25.6	115.700	11.57	0	1	7.70	2.10	0.00	0.00	9.80	1	7.0	0
71	0	1	19.0	0	0	0	0	1	0	1	0	0	0	0	0	0	0	0	0	0	0	1	1	1	1	0	0	14.6	67.6	419	74.0	37.0	47.0	27.0	147.400	14.74	0	1	7.60	2.50	2.00	0.00	12.10	2	3.5	1
69	1	0	22.9	0	1	1	0	1	1	1	1	0	1	1	1	1	0	0	0	0	0	0	1	0	0	0	0	15.6	78.8	491	45.0	40.0	56.0	43.0	184.600	18.46	0	1	6.50	0.00	0.00	0.00	6.50	1	26.6	0
76	0	1	18.4	0	1	1	0	0	0	0	0	0	0	0	0	0	0	0	0	0	0	0	1	1	1	0	0	12.1	52.1	592	69.0	33.0	40.0	25.0	112.000	11.20	0	1	6.20	6.20	11.00	2.70	26.10	2	6.9	0
75	0	1	21.5	0	0	1	0	1	1	0	1	0	0	0	0	0	0	0	0	0	0	0	1	1	1	0	0	12.5	45.0	353	51.0	32.0	44.0	30.0	96.400	9.64	0	1	6.00	0.00	0.00	0.00	6.00	1
72	1	0	20.9	0	1	1	0	1	1	1	1	0	0	0	0	0	0	0	0	0	0	1	1	1	0	0	1	14.6	56.9	777	70.0	48.0	50.0	30.0	133.100	13.31	0	1	5.30	0.00	0.00	0.00	5.30	1	3.3	1
72	1	0	23.5	1	1	0	1	1	0	0	0	0	0	0	0	0	0	0	0	0	0	0	0	1	0	0	1	12.9	75.7	144	73.0	44.0	50.0	29.0	167.500	16.75	0	1	5.20	2.70	2.20	0.00	10.10	1	4.1	1
78	0	1	15.7	0	0	0	0	1	0	0	0	0	0	0	0	0	0	0	0	0	0	1	1	1	1	0	0	11.4	64.7	442	59.0	24.0	39.0	27.0	86.900	8.69	0	1	5.00	0.00	0.00	0.00	5.00	1	7.0	0
41	1	0	22.8	0	0	0	0	0	0	0	1	0	1	1	1	1	0	0	0	0	0	1	1	0	0	1	0	12.8	76.9	318	41.2	28.6	58.4	46.4	94.450	9.45	0	1	5.00	0.00	1.60	2.30	8.90	1	8.6	0
74	0	1	21.1	0	0	1	0	0	1	0	1	1	1	0	1	0	0	0	0	0	0	0	1	1	1	0	0	13.3	65.7	2272	38.0	44.0	52.0	42.0	202.600	20.26	0	1	4.90	3.80	0.00	0.00	8.70	1	3.0	1
69	1	0	23.2	0	1	1	0	1	1	0	1	0	0	0	0	0	0	0	0	0	1	1	1	0	0	0	0	15.2	55.1	1474	53.6	53.0	57.0	41.0	193.360	19.34	0	1	3.80	10.00	0.00	0.00	13.80	2	13.1	1
73	1	0	23.8	0	0	0	1	1	0	1	0	0	0	0	0	0	0	0	0	0	0	0	1	1	0	0	1	13.2	59.9	363	78.8	42.2	48.0	25.0	122.900	12.29	0	1	3.70	1.60	4.30	0.00	9.60	1	16.0	0
68	1	0	24.8	0	1	1	1	0	1	0	0	0	0	0	0	0	0	0	0	0	0	0	1	1	0	0	1	14.1	54.8	604	57.5	44.9	44.6	31.2	188.700	18.87	0	1	3.60	22.00	21.50	11.00	58.10	2	6.9	0
78	1	0	23.3	0	0	0	0	1	1	0	1	0	1	1	1	1	0	0	0	0	0	1	0	1	1	0	0	15.2	37.0	1470	39.0	44.0	67.0	52.0			0	1	3.40	0.40	3.10	0.90	7.80	1	11.9	0
69	1	0	24.3	1	0	1	1	1	1	1	1	0	1	1	0	0	1	0	0	0	0	0	1	1	0	1	0	14.7	51.9	597	50.1	41.9	45.0	34.0	161.600	16.16	0	1	3.40	2.70	7.30	3.50	16.90	2	19.9	1
73	0	1	17.3	0	0	0	0	1	0	0	0	0	0	0	0	0	0	0	0	0	0	0	0	1	1	0	0	13.0	67.0	192	71.6	26.0	39.5	23.6	89.000	8.90	0	0	3.20	0.80	0.00	0.80	4.80	0	4.0	0
60	1	0	24.3	0	1	1	1	0	0	0	1	0	0	0	0	0	0	0	0	0	0	0	1	1	0	0	1	15.3	61.9	1198	77.4	43.1	48.0	26.0	157.500	15.75	0	1	3.10	3.20	0.00	0.00	6.30	1	14.5	0
74	0	1	22.8	0	0	0	0	0	0	0	1	0	0	0	0	0	0	0	0	0	0	0	1	1	1	0	1	13.2	81.8	1147	71.0	37.0	42.0	25.0	103.170	10.32	0	1	3.00	0.90	1.20	0.00	5.10	1	14.8	0
82	1	0	22.0	0	0	0	0	1	1	0	0	0	0	0	0	0	0	0	0	0	0	1	1	1	1	0	0	10.7	47.9	477	75.4	47.3	56.1	31.0	146.500	14.65	0	1	3.00	11.00	0.00	5.40	19.40	2	7.2	0
79	0	1	28.4	0	0	0	0	0	1	0	0	0	1	1	0	0	1	0	0	0	0	0	1	1	1	0	0	11.9	56.9	654	67.3	42.0	43.4	27.3	125.500	12.55	0	1	2.90	3.80	0.00	0.00	6.70	1	3.5	0
73	0	1	25.6	0	0	0	0	0	0	0	0	0	0	0	0	0	0	0	0	0	0	0	1	1	1	0	0	11.5	61.8	226	58.5	34.2	48.0	33.0	75.400	7.54	0	0	2.80	0.40	0.00	0.00	3.20	0	6.8	0
77	1	0	23.2	0	1	1	0	0	0	0	0	0	0	0	0	0	0	0	0	0	0	0	1	1	1	0	0	13.3	71.2	95	63.0	43.4	47.5	31.2	138.900	13.89	0	0	2.30	0.00	0.90	1.70	4.90	0	5.6	0
68	0	1	21.7	0	0	0	0	1	0	0	0	0	0	0	0	0	0	0	0	0	0	1	1	1	1	0	0	12.4	77.5	350	53.8	45.4	49.9	35.9	120.810	12.08	0	0	2.10	0.00	0.00	0.00	2.10	0	4.8	0
55	1	0	26.3	0	1	0	0	0	0	0	0	0	0	0	0	0	0	0	0	0	0	1	0	1	1	0	0	14.9	65.0	5	64.0	33.0	45.0	29.0	80.500	8.05	0	0	1.90	0.00	0.00	0.00	1.90	0	5.6	0
77	1	0	22.3	0	0	0	0	1	0	0	1	0	1	1	0	0	1	0	0	0	0	0	1	1	0	0	1	15.0	75.3	689	64.8	41.5	38.7	25.2	90.700	9.07	0	1	1.80	0.00	2.10	1.40	5.30	1	5.4	0
54	1	0	33.7	0	1	1	0	1	1	0	0	0	0	0	0	0	0	0	0	0	0	0	1	1	0	0	1	15.9	58.5	301	79.4	47.3	45.0	23.0	106.500	10.65	0	1	1.50	4.20	0.00	4.60	10.30	2	5.6	1
62	1	0	23.6	0	1	1	0	1	0	0	1	0	0	0	0	0	0	0	0	0	0	0	0	0	0	0	0	13.6	57.5	1042	65.0	49.9	49.0	31.0	201.600	20.16	0	1	1.30	7.50	11.80	6.10	26.70	2	3.1	1
53	1	0	24.5	1	1	1	0	1	1	0	1	0	0	0	0	0	0	0	0	0	0	0	1	0	0	0	0	15.0	59.5	994	68.8	51.2	52.1	31.9	220.030	22.00	0	1	1.20	0.00	5.70	2.40	9.30	1	3.0	1
64	1	0	21.0	0	0	0	0	0	0	0	0	0	0	0	0	0	0	0	0	0	0	0	1	1	1	0	1	13.1	64.4	459	61.1	29.0	42.0	28.0	66.200	6.62	0	0	1.00	0.00	2.40	0.00	3.40	0
84	1	0	27.2	0	1	1	0	1	1	0	1	0	0	0	0	0	0	0	0	0	0	0	1	0	0	0	0	12.9	56.2	1039	68.0	32.0	41.0	26.0	153.500	15.35	0	1	1.00	0.00	5.50	0.00	6.50	1	5.0	0
69	0	1	23.7	0	0	1	0	0	0	0	0	0	0	0	0	0	0	0	0	0	0	0	1	0	0	0	0	12.6	50.2	677	63.0	47.0	31.0	21.0	163.000	16.30	0	0	1.00	1.50	0.00	0.00	2.50	0	4.8	1
52	0	1	19.7	0	0	0	0	0	0	0	1	0	1	1	0	0	1	0	0	0	0	1	1	1	0	1	0	13.0	67.1	1501	25.0	52.1	61.0	54.0	200.150	20.02	0	1	1.00	0.00	5.40	0.00	6.40	1	28.5	0
45	1	0	38.5	0	1	1	0	1	0	0	1	0	0	0	0	0	0	0	0	0	0	1	1	1	1	0	1	13.2	65.8	731	64.0	40.0	50.0	33.0	176.400	17.64	0	1	0.90	7.90	0.00	3.10	11.90	2	3.9	1
69	1	0	26.7	0	1	0	0	1	1	1	0	0	0	0	0	0	0	0	0	0	0	1	0	1	1	0	0	14.7	65.4	169	71.0	39.5	52.9	31.4	78.510	7.85	0	0	0.80	0.90	0.00	1.50	3.20	0	10.3	0
66	1	0	25.2	0	1	1	0	0	0	0	0	0	0	0	0	0	0	0	0	0	0	0	1	1	0	0	1	14.9	61.7	705	74.0	46.0	44.0	25.0	176.200	17.62	0	1	0.80	0.00	11.30	0.00	12.10	2	7.5	0
56	1	0	23.8	0	0	0	1	1	0	1	0	0	0	0	0	0	0	0	0	0	0	0	0	1	1	0	0	15.5	88.9	31	69.2	37.5	44.0	27.0	93.500	9.35	0	0	0.70	0.80	1.10	0.00	2.60	0	29.3	0
63	0	1	17.5	0	0	1	0	0	0	0	0	0	1	1	0	0	0	0	1	0	0	0	0	0	0	0	0	9.6	8.2	23253	82.6	38.9	33.0	16.0	85.900	8.59	0	1	0.60	3.10	4.60	1.30	9.60	1	2.0	0
71	1	0	25.6	0	0	1	0	1	1	0	0	0	0	0	0	0	0	0	0	0	0	1	1	0	0	0	0	16.5	61.8	356	72.6	54.1	55.2	31.9	259.210	25.92	0	1	0.40	11.50	0.60	0.00	12.50	2	3.0	1
51	1	0	21.8	0	0	1	0	1	0	0	1	0	1	1	1	1	0	0	0	0	0	1	1	0	0	0	0	16.1	69.6	1447	45.3	41.5	47.0	37.0	128.700	12.87	0	1	0.30	2.50	1.40	6.20	10.40	2	13.6	0
72	1	0	20.7	0	0	1	0	0	0	0	0	0	0	0	0	0	0	0	0	0	0	0	0	1	1	0	0	15.9	146.9	798	61.0	38.0	46.0	31.0			0	0	0.00	0.00	0.00	0.00	0.00	0	5.5	1
64	1	0	34.2	1	1	1	0	1	1	1	1	0	0	0	0	0	0	0	0	0	0	1	1	1	0	1	0	13.9	29.7	3726	65.0	47.0	47.0	26.0			0	0	0.00	1.00	0.00	1.30	2.30	0
72	1	0	28.8	0	0	1	0	1	0	0	0	0	0	0	0	0	0	0	0	0	0	1	0	1	1	0	0	14.6	79.0	32	67.0	36.0	40.0	26.0	40.200	4.02	0	0	0.00	0.00	1.00	0.00	1.00	0	4.0	0
68	1	0	26.9	0	1	0	0	0	0	0	0	0	0	0	0	0	0	0	0	0	0	0	0	1	0	0	1	15.0	59.1	53	69.0	31.0	45.0	27.0	68.800	6.88	0	0	0.00	3.10	1.10	0.00	4.20	0	6.7	0
54	1	0	23.1	1	1	0	0	0	0	0	0	0	0	0	0	0	0	0	0	0	0	0	0	0	0	0	0	15.7	53.0	26	62.0	28.0	51.0	34.0	87.840	8.78	0	0	0.00	0.00	2.20	0.00	2.20	0	7.6	0
57	1	0	28.1	0	0	1	0	1	0	1	0	0	0	0	0	0	0	0	0	0	0	0	0	1	0	0	1	14.6	63.6	210	51.0	37.0	50.0	33.0	110.000	11.00	0	1	0.00	0.00	6.10	1.60	7.70	1	27.8	0
79	1	0	22.4	0	0	1	0	0	0	0	0	0	0	0	0	0	0	0	0	0	0	0	0	1	1	0	0	12.2	64.5	424	63.0	36.0	45.0	30.0	127.000	12.70	0	1	0.00	0.00	5.30	0.00	5.30	1	5.9	1
74	1	0	23.7	0	0	1	0	1	1	1	1	0	0	0	0	0	0	0	0	0	0	0	0	0	0	0	0	12.3	36.2	444	51.2	45.3	51.0	33.0	127.680	12.77	0	1	0.00	3.40	0.00	5.30	8.70	1	4.0	1
52	1	0	22.4	0	1	1	0	1	0	0	0	0	0	0	0	0	0	0	0	0	0	1	0	0	0	0	0	16.4	61.7	471	71.0	44.8	44.0	26.0	142.400	14.24	0	1	0.00	0.00	6.70	0.00	6.70	1	13.9	1
64	1	0	24.0	0	1	0	1	1	1	1	1	0	0	0	0	0	0	0	0	0	0	1	1	1	1	0	1	13.7	38.9	288	69.0	57.0	56.3	34.2	147.360	14.74	0	1	0.00	0.00	15.00	0.90	15.90	2	9.9	0
75	1	0	28.2	0	1	1	1	1	0	0	0	0	0	0	0	0	0	0	0	0	0	1	1	1	0	0	1	15.8	54.4	652	58.2	36.8	50.0	34.0	148.500	14.85	0	1	0.00	0.00	5.60	2.00	7.60	1	28.3	0
64	0	1	20.9	0	0	0	0	0	0	0	1	0	1	1	0	0	1	0	0	0	0	0	1	1	1	0	0	14.0	58.7	1622	48.3	42.0	53.0	40.0	158.200	15.82	0	0	0.00	0.00	2.00	1.00	3.00	0	5.1	0
76	0	1	28.8	0	0	1	0	1	0	0	0	0	0	0	0	0	0	0	0	0	0	1	0	1	0	0	1	13.3	67.4	839	52.0	46.0	45.0	33.0	158.900	15.89	0	1	0.00	0.00	3.70	4.30	8.00	1	7.3	0
71	1	0	24.8	0	1	1	0	1	1	0	1	0	0	0	0	0	0	0	0	0	0	0	0	1	1	0	0	13.4	54.1	808	67.0	47.0	52.0	32.0	162.440	16.24	0	1	0.00	12.30	4.00	0.00	16.30	2	18.2	0
